# Supplementary material for: Discovery of Sulforaphane as an Inducer of Ferroptosis in U-937 Leukemia Cells: Expanding Its Anticancer Potential
Source: Cancers (Basel). 2021 Dec 24;14(1):76. doi: 10.3390/cancers14010076 (PMC8750507; doi:10.3390/cancers14010076)
Supplement: Supplementary file 1 [file cancers-14-00076-s001.zip]

Archive with 1 entries (1 files):
- cancers-1480790-supplementary.pdf
